# Supplementary material for: Robust meta-analysis of gene expression using the elastic net
Source: Nucleic Acids Res. 2015 Mar 31;43(12):e79. doi: 10.1093/nar/gkv229 (PMC4499117; doi:10.1093/nar/gkv229)
Supplement: SUPPLEMENTARY DATA [file supp_gkv229_nar-00280-met-n-2015-File009.xls]

## Sheet: Table_S1a
Dataset	Reference	Microarray platform	Data source (if not GEO)	Raw data	Institution	Discovery or validation
Bhattacharjee	Bhattacharjee et al. (2001)	Affymetrix HGU95Av2	http://www.broadinstitute.org/cgi-bin/cancer/publications/view/62	Yes	Dana Farber, Boston	Discovery
GSE11969	Takeuchi et al. (2006)	Agilent 21.6K	-	No	Aichi Cancer Center, Japan	Discovery
GSE29016	Staaf et al. (2012)	Illumina HumanHT-12 V3.0	-	No	Lund University, Sweden	Discovery
GSE30219	Rousseaux et al. (2013)	Affymetrix HGU133 Plus 2.0	-	Yes	Grenoble University Hospital, France	Discovery
GSE43580	Tarca et al. (2013)	Affymetrix HGU133 Plus 2.0	-	Yes	sbv IMPROVER (7 sites worldwide)	Discovery
CLCGP	The Clinical Lung Cancer Genome Project et al. (2013)	Illumina HumanHT-12 V3.0	http://www.uni-koeln.de/med-fak/clcgp/	No	Many sites in Germany and others in Europe and Australia	Validation
GSE37745	Botling et al. (2013)	Affymetrix HGU133 Plus 2.0	-	Yes	Uppsala University, Sweden	Validation
GSE41271	Riquelme et al. (2014)	Illumina HumanWG-6 v3.0	-	No	UT Southwestern, Dallas	Validation

## Sheet: Table_S1b
	Number of samples												Smoking status (fraction)
Dataset	AD	SQ	SCLC	CAR	ADSQ	LC	LCNE	Other		Mean age (y)	Age range (y)	Male (fraction)	Current	Former	Never
Bhattacharjee	60	21	6	20	0	0	0	17		-	-	-	-	-	-
GSE11969	90	35	9	0	4	18	2	5		62	32-84	0.68	0.671141	0	0.328859
GSE29016	38	12	7	0	0	0	9	6		66	36-85	0.43	0.848485	0	0.151515
GSE30219	85	61	21	24	0	3	56	57		62	15-84	0.85	0.466899	0.445993	0.087108
GSE43580	77	73	0	0	0	0	0	0		60	39-81	0.8	0.666667	0.138889	0.194444
CLCGP	95	86	25	13	7	31	0	4		65	29-94	0.63	0.656388	0.268722	0.0748899
GSE37745	106	66	0	0	0	24	0	0		64	39-84	0.55	-	-	-
GSE41271	183	80	0	0	2	0	3	7		-	-	0.54	0.897059	0	0.102941
	AD	Adenocarcinoma
	SQ	Squamous cell carcinoma
	SCLC	Small cell lung carcinoma
	CAR	Carcoinoid tumor
	ADSQ	Adenosquamous carcinoma
	LC	Large cell carcinoma
	LCNE	Large cell neuroendocrine carcinoma
